# Supplementary material for: Optimization of a MOF Blended with Modified Polyimide Membrane for High-Performance Gas Separation
Source: Membranes (Basel). 2021 Dec 27;12(1):34. doi: 10.3390/membranes12010034 (PMC8777778; doi:10.3390/membranes12010034)
Supplement: Supplementary file 1 [file membranes-12-00034-s001.zip]

Archive with 1 entries (1 files):
- membranes-1504834-supplementary.pdf
